# Supplementary material for: Glycation of Tie-2 Inhibits Angiopoietin-1 Signaling Activation and Angiopoietin-1-Induced Angiogenesis
Source: Int J Mol Sci. 2022 Jun 27;23(13):7137. doi: 10.3390/ijms23137137 (PMC9266685; doi:10.3390/ijms23137137)
Supplement: Supplementary file 1 [file ijms-23-07137-s001.zip]

Archive with 1 entries (1 files):
- ijms-1771162-supplementary.pdf
